# Supplementary material for: Cost of hospital care for the older adults according to their level of frailty. A cohort study in the Lazio region, Italy
Source: PLoS One. 2019 Jun 11;14(6):e0217829. doi: 10.1371/journal.pone.0217829 (PMC6559705; doi:10.1371/journal.pone.0217829)
Supplement: S1 Minimum Dataset — (XLSX) [file pone.0217829.s002.xlsx]

## Sheet: MinimumDataset
Code	Sex	Birthday	InterviewDate	MaritalStatus	Education	Cohabitants	RelativesOrFriends	Eyesight	Hearing	Mobility	PulmoCardioVascularFunction	Diet	TOTALsectionAPhysicalCondition	Osteoarthritis	Glaucoma	Asthma	Emphysema	Hypertension	Cardiopaties	VasculopatiesInferiorArm	Diabet	GastroIntestinalUlcers	IntestinalOtherDiseases	LiverDiseases	Nephropaties	IncontinenceOrProstateDiseases	Anemia	Parkinson	Stroke	OtherNeuropathies	Dementias	Endocrinopathies	LegUlcersBedSores	Cancer	Odontopathies	Prothesis	Disorientation	Psychosis	MemoryLoss	EnergyMotivation	JudgementAbility	Hallucinations	TOTALSectionBMentalCondition	ReadAndWrittenALetter	AbleToUseTelephone	AbleToBankAndShop	AbleToPrepareSimpleMealAndBake	WashDressesAndToiletsSelfWithoutAssistance	UsesPublicTransportation
1 D,	F	1947	XXX	3	5	1	friend	0	0	-15	-20	0	-35	2	1	1	1	2	2	2	1	1	2	1	1	1	1	1	2	1	1	2	1	1	1	0,	0	0	0	0	0	0	0	2	5	5	7	5	7
1 T	F	1946	XXX	2	3	2	spouse	-3	0	-3	0	-3	-9	1	1	1	1	2	1	1	2	1	1	1	1	1	1	1	1	1	1	2	1	1	1	0	0	0	0	0	0	0	0	2	5	5	7	5	7
1,	M	1937	XXX	2	2	2 3	spouse	0	0	0	0	0	0	1	1	1	1	2	2	1	1	1	1	1	1	2	1	1	1	1	1	2	1	1	2	1,	0	0	0	0	0	0	0	2	5	5	7	5	7
10 D,	M	1938	XXX	2	4	2,	children	0	0	0	0	0	0	1	1	1	1	1	1	1	1	1	2	1	2	1	1	1	1	1	1	1	1	1	2	1,	0	0	0	0	0	0	0	2	5	5	7	5	7
10 T	M	1939	XXX	2	2	2	spouse	0	0	0	-3	0	-3	2	1	1	2	2	2	1	1	1	1	1	1	1	1	1	1	1	1	1	1	1	1	1	0	0	0	0	0	0	0	2	5	5	7	5	7
10,	F	1925	XXX	3	2	3,	child	0	0	-3	-3	0	-6	2	1	1	1	1	2	2	1	1	1	1	1	1	1	1	1	1	2	2	1	1	2	1,	-3	0	-3	0	0	0	-6	2	0	0	7	0	0
100 D,	F	1932	XXX	2	2	2,	children	0	-3	0	0	0	-3	2	1	1	1	2	1	1	1	1	1	1	1	1	1	1	1	1	1	1	1	1	1	0,	0	0	0	0	0	0	0	2	5	5	7	5	7
100 T	M	1927	XXX	2	3	2	children	-3	-3	-3	-3	-3	-15	2	1	1	1	2	2	1	1	1	1	1	1	2	1	1	1	1	1	1	1	1	1	1	0	0	-3	0	0	0	-3	2	0	0	0	0	0
100,	F	1925	XXX	3	2	3,	child	-3	-3	-3	-3	0	-12	2	1	1	1	1	2	2	1	1	2	2	1	2	2	1	1	2	2	1	1	1	2	1,	0	0	-3	-5	-5	0	-13	0	5	0	7	5	0
101 D,	M	1949	XXX	1	3	1	parents	0	-3	0	0	0	-3	1	1	1	1	2	2	1	1	1	1	1	1	1	1	1	1	1	1	1	1	1	2	1,	0	0	0	0	0	0	0	2	5	5	7	5	7
101 T	M	1937	XXX	2	2	2	spouse	0	0	0	0	0	0	1	1	1	1	1	1	1	1	1	1	1	1	1	1	1	1	1	1	1	1	1	1	1	0	0	0	0	0	0	0	2	5	5	7	5	7
101,	M	1932	XXX	3	2	1	child	0	0	0	-3	0	-3	2	1	1	1	1	2	1	1	1	1	1	1	2	1	1	1	1	1	1	1	1	1	1,	0	0	-3	0	0	0	-3	2	5	5	7	5	7
102 D,	F	1931	XXX	2	2	2,	children	0	-3	-3	-3	0	-7	2	1	1	1	2	1	1	2	1	1	1	2	1	1	1	2	1	1	1	1	1	2	1,	0	0	0	0	0	0	0	0	5	0	7	5	0
102 T	F	1925	XXX	3	2	3	children	-3	-3	-3	-3	-3	-15	2	1	1	1	2	2	1	2	1	1	1	1	1	1	1	1	1	1	1	1	1	1	1	0	0	-3	-5	0	0	-8	0	5	5	0	5	0
102,	M	1934	XXX	3	1	3,	child	-10	0	-3	-3	-3	-19	2	1	2	1	1	2	2	1	1	2	1	1	2	2	1	1	2	1	2	2	1	2	1,	-15	0	-3	-5	0	0	-23	0	0	0	0	0	0
103 D,	F	1938	XXX	2	4	2,	children	0	0	0	0	0	0	2	1	1	1	2	1	1	1	1	2	1	1	1	1	1	1	1	1	2	1	1	1	0,	0	0	0	0	0	0	0	2	5	5	7	5	7
103 T	F	1946	XXX	2	3	2	spouse	0	0	0	0	-3	-3	1	1	1	1	1	1	1	2	1	1	1	1	1	1	1	1	1	1	1	1	1	1	0	0	0	0	0	0	0	0	2	5	5	7	5	7
103,	F	1933	XXX	3	2	3,	child	0	0	0	-3	-3	-6	2	1	1	1	2	1	1	1	1	1	1	1	2	1	1	1	1	1	1	1	1	2	1,	0	0	0	0	0	0	0	2	5	5	7	5	7
104 D,	M	1936	XXX	2	4	2,	children	0	-3	-3	-3	0	-9	2	1	1	1	1	1	1	1	1	1	2	1	2	1	1	1	2	1	1	2	2	2	1,	-3	-3	-3	-5	-5	0	-19	2	5	5	7	5	7
104 T	M	1934	XXX	2	2	2	spouse	-3	-3	0	-3	0	-9	1	1	1	1	2	1	1	1	1	1	1	1	1	1	1	1	1	1	1	1	1	1	1	0	0	0	0	0	0	0	2	5	5	7	5	7
104,	M	1935	XXX	1	2	2 3	wife	0	-3	-3	-3	-3	-12	1	1	2	2	1	2	2	2	1	2	1	1	1	1	1	1	1	1	1	2	1	1	1,	0	0	0	-5	0	0	-5	2	5	0	0	5	0
105 D,	M	1944	XXX	2	3	2,	children	0	0	0	0	0	0	1	1	1	1	1	1	1	1	1	1	1	1	1	1	1	1	1	1	1	1	1	1	0,	0	0	0	0	0	0	0	2	5	5	7	5	7
105 T	F	1935	XXX	2	4	2	spouse	0	0	0	0	0	0	2	1	1	2	2	2	2	1	1	2	1	1	1	1	1	1	1	1	2	1	1	1	0	0	0	0	0	0	0	0	2	5	5	7	5	7
105,	F	1939	XXX	3	2	3 4	child	0	0	0	-3	-3	-6	1	1	2	2	2	2	2	1	1	1	1	1	1	1	1	1	1	1	1	1	1	2	1,	0	0	0	0	0	0	0	2	5	5	7	5	7
106 D,	F	1935	XXX	2	3	3,	children	0	0	0	0	0	0	2	1	1	1	2	2	1	1	1	1	1	1	1	1	1	1	1	1	1	1	1	1	0,	0	0	0	0	0	0	0	2	5	5	7	5	7
106 T	F	1941	XXX	2	2	2	spouse	0	-3	0	0	0	-3	2	1	1	1	1	2	1	1	1	1	1	1	1	1	1	1	1	1	2	1	1	1	0	0	0	-3	0	0	0	-3	2	5	5	7	5	7
107 D,	M	1938	XXX	2	3	2,	children	0	0	0	0	-3	-3	1	1	1	1	2	2	1	2	1	1	1	1	1	1	1	1	1	1	1	1	1	1	0,	0	0	-3	0	0	0	-3	2	5	5	7	5	7
107 T	F	1939	XXX	3	2	1	children	0	0	0	-3	0	-3	1	1	1	1	2	2	1	1	1	1	1	1	1	1	1	1	1	1	2	1	1	1	0	0	0	0	0	0	0	0	2	5	5	7	5	7
108 D,	F	1946	XXX	3	2	3,	children	0	0	0	0	0	0	1	1	1	1	1	1	1	1	1	1	1	1	1	1	1	1	1	1	1	1	1	1	0,	0	0	0	0	0	0	0	2	5	5	7	5	7
108 T	F	1948	XXX	2	3	2	spouse	0	0	0	0	0	0	1	1	1	1	2	1	1	1	1	1	1	1	1	1	1	1	1	1	2	1	1	1	0	0	0	0	0	0	0	0	2	5	5	7	5	7
108,	F	1947	XXX	2	2	2,	spouse	0	0	0	-3	0	-3	2	1	1	1	2	1	1	1	1	1	1	1	1	1	1	1	1	1	1	1	1	1	1,	0	0	0	0	0	0	0	2	5	5	7	5	7
109 D,	M	1943	XXX	2	3	2,	children	0	0	0	0	0	0	1	2	1	1	1	1	1	1	1	1	1	1	1	1	1	1	1	1	1	1	1	1	0,	0	0	0	0	0	0	0	2	5	5	7	5	7
109 T	M	1930	XXX	2	2	2	spouse	0	-3	-3	-3	-3	-12	2	1	1	1	1	2	1	1	1	1	1	1	1	1	1	1	1	1	1	1	1	1	1	0	0	-3	0	0	0	-3	2	5	5	7	5	7
109,	F	1939	XXX	2	2	2 3	spouse	0	0	0	0	-3	-3	2	1	1	1	2	1	1	1	1	1	1	1	1	1	1	1	1	1	1	1	1	1	0,	0	0	0	0	0	0	0	2	5	5	7	5	7
11 D,	M	1937	XXX	2	4	2,	children	-3	-3	-3	-3	-3	-15	2	2	1	1	2	2	2	2	1	2	2	2	2	1	1	1	1	1	1	1	2	2	1,	0	0	0	-5	0	0	-5	0	0	0	0	5	0
11 T	M	1947	XXX	4	4	1	children	0	0	0	0	0	0	1	1	1	1	1	1	1	1	1	1	1	1	1	1	1	1	1	1	1	1	2	1	1	0	0	0	0	0	0	0	2	5	5	7	5	7
11,	F	1926	XXX	1	2	1	nephew	0	0	0	-3	-3	-6	2	1	1	1	2	2	2	1	1	2	1	1	2	1	2	1	1	1	1	1	1	2	1,	0	0	-3	0	0	0	-3	2	5	5	7	5	7
110 D,	M	1923	XXX	3	4	3,	children	0	-3	-3	-20	0	-26	2	1	1	1	2	1	1	1	1	1	1	1	1	1	1	1	1	2	1	1	1	1	1,	-15	0	-20	-5	-5	0	-45	0	0	0	0	0	0
110 T	M	1940	XXX	2	2	2	spouse	0	0	0	0	-3	-3	1	1	1	1	2	2	1	2	1	1	1	1	1	1	1	1	1	1	1	1	1	1	0	0	0	-3	0	0	0	-3	2	5	5	7	5	7
110,	F	1926	XXX	1	1	6 8	sister	-10	0	-3	-3	-3	-19	2	2	1	1	1	1	2	1	2	2	2	1	2	2	1	1	2	1	2	1	1	2	1,	-3	0	-3	-5	0	0	-11	0	0	0	0	0	0
111 D,	M	1927	XXX	3	2	3,	children	0	-3	0	0	0	-3	2	1	1	2	2	2	2	2	1	1	1	1	1	1	1	1	1	1	1	1	1	1	0,	0	0	0	0	0	0	0	2	5	5	7	5	7
111 T	F	1943	XXX	2	2	2	spouse	0	0	0	0	0	0	1	1	1	1	2	2	1	1	1	1	1	1	1	1	1	1	1	1	1	1	1	1	0	0	0	0	0	0	0	0	2	5	5	7	5	7
112 D,	M	1934	XXX	2	3	2,	children	0	-3	-15	-20	-3	-41	2	1	1	1	1	2	2	1	1	1	1	1	2	1	1	2	1	1	1	2	2	1	0,	0	0	0	0	0	0	1	0	0	0	0	0	0
112 T	F	1933	XXX	3	2	3	children	-3	-3	-3	-3	0	-12	2	1	1	1	2	1	1	1	1	1	1	1	1	1	1	1	2	1	1	1	2	1	0	0	0	-3	0	0	0	-3	2	5	5	7	5	7
112,	M	1941	XXX	3	2	1	child	0	0	0	-3	0	-3	1	1	2	2	1	2	1	1	1	1	1	1	1	1	1	1	1	1	1	2	1	2	0,	0	0	0	0	0	0	0	2	5	5	0	5	7
113 D,	F	1929	XXX	3	4	8,	care giver	-3	0	-15	-20	-3	-41	2	1	1	1	2	2	1	1	1	1	1	1	1	1	1	1	1	1	1	1	1	1	0,	0	0	0	0	0	0	1	2	5	5	0	0	0
113 T	M	1932	XXX	3	3	1	children	0	0	0	-3	-3	-6	1	1	1	1	1	1	1	2	1	1	1	1	1	1	1	1	1	1	1	1	1	1	0	0	0	-3	0	0	0	-3	2	5	5	7	5	7
113,	F	1926	XXX	3	2	1 8	child	-3	-3	-3	-3	-3	-15	2	1	1	1	2	2	2	1	2	2	1	1	1	1	1	1	1	1	1	1	1	2	1,	0	0	0	-5	0	0	-5	2	5	5	0	0	0
114 D,	M	1942	XXX	2	2	2,	children	0	0	0	0	-3	-3	1	1	1	1	2	1	1	2	1	1	1	1	1	1	1	1	1	1	1	1	1	1	0,	0	0	0	0	0	0	0	2	5	5	7	5	7
114 T	F	1946	XXX	2	2	2	spouse	0	0	0	-3	0	-3	1	1	1	1	2	2	2	1	1	1	1	1	1	1	1	1	1	1	1	1	1	1	0	0	0	0	0	0	0	0	2	5	5	7	5	7
114,	M	1941	XXX	2	2	2,	spouse	-3	-3	-15	-20	-3	-44	2	1	1	2	2	1	2	1	1	1	1	1	1	1	1	2	2	1	1	1	1	2	1,	0	0	-3	-5	0	0	-8	2	5	0	0	0	0
115 D,	M	1930	XXX	2	2	2,	wife	0	-3	0	0	0	-3	1	1	1	1	2	1	1	1	1	1	1	1	1	1	1	1	1	1	1	1	1	1	1,	0	0	-3	0	0	0	-3	2	5	5	7	5	7
115 T	M	1934	XXX	2	2	2	spouse	0	0	0	-3	-3	-6	1	1	1	1	2	1	2	2	1	1	1	1	1	1	1	1	1	1	1	1	1	1	1	0	0	-3	0	0	0	-3	2	5	5	7	5	7
115,	M	1948	XXX	2	3	2 3	spouse	0	0	0	-3	0	-3	1	1	2	1	2	2	1	1	1	1	1	1	1	1	1	1	1	1	1	2	1	2	0,	0	0	0	0	0	0	0	2	5	5	7	5	7
116 D,	M	1928	XXX	3	2	3,	children	0	-5	-15	-3	0	-23	2	1	1	1	2	1	2	1	1	1	1	1	2	1	1	1	1	1	1	1	1	1	1,	0	0	-3	-5	0	0	-8	2	5	5	7	5	7
116 T	F	1935	XXX	2	2	2	spouse	0	-3	-3	-3	-3	-12	2	1	1	1	2	2	1	1	1	1	1	1	1	1	1	1	2	1	1	1	1	1	1	0	0	-3	-5	0	0	-8	2	5	5	7	5	0
116,	M	1945	XXX	2	2	2 3	spouse	0	0	0	0	0	0	2	1	1	1	1	1	1	1	1	1	1	1	1	1	1	1	1	1	1	1	1	2	1,	0	0	0	0	0	0	0	2	5	5	7	5	7
117 D,	F	1943	XXX	2	2	2,	children	0	0	0	-3	0	-3	2	1	2	2	2	1	2	1	1	1	1	1	1	1	1	1	1	1	1	1	1	1	0,	0	0	0	0	0	0	0	2	5	5	7	5	7
117 T	F	1935	XXX	3	2	3	children	0	0	-3	-3	0	-6	2	1	2	1	1	2	1	1	1	2	1	1	1	1	1	1	1	1	1	1	1	1	0	0	0	0	0	0	0	0	2	5	5	7	5	7
118 D,	F	1934	XXX	3	4	1	children	-10	-3	-15	-20	-3	-51	1	1	1	1	1	1	1	1	1	1	1	1	1	1	1	1	1	1	1	1	2	1	0,	0	0	0	0	0	0	0	2	5	5	7	0	0
118 T	M	1940	XXX	2	3	2	spouse	0	0	0	-3	0	-3	1	1	1	1	1	1	1	1	2	2	2	1	1	2	1	1	1	1	2	1	1	1	1	0	0	-3	0	0	0	-5	2	5	5	7	5	7
118,	M	1936	XXX	2	2	2,	spouse	0	0	0	0	-3	-3	2	1	1	1	2	1	1	2	1	1	1	1	1	1	1	1	1	1	1	1	1	2	1,	0	0	0	0	0	0	0	2	5	5	7	5	7
119 D,	F	1940	XXX	3	3	1	children	0	0	0	0	0	0	1	1	1	1	2	1	1	1	1	1	1	2	1	1	1	1	1	1	1	1	1	2	0,	0	-3	0	0	0	0	-3	2	5	5	7	5	7
119 T	F	1938	XXX	2	3	2	spouse	-3	-3	-3	-3	0	-12	2	1	1	1	2	2	1	1	1	1	1	1	1	1	1	1	1	1	1	1	1	1	1	0	0	0	0	0	0	0	2	5	5	7	5	7
119,	M	1929	XXX	2	2	2 3	spouse	0	-3	0	-3	-3	-9	2	1	1	1	1	2	2	1	1	2	1	1	2	1	1	2	2	1	1	1	1	1	1,	0	0	0	0	0	0	0	2	5	5	7	5	7
12 D,	F	1940	XXX	3	2	3,	children	-3	-3	0	-3	0	-9	2	1	2	2	1	1	1	1	1	2	2	2	1	1	1	1	1	1	1	1	2	1	0,	-3	0	0	-5	0	0	-8	2	5	5	7	5	0
12 T	M	1934	XXX	2	2	2	spouse	0	0	-3	0	-3	-6	1	1	1	1	1		1	1	1	1	2	1	1	1	1	1	1	1	1	1	1	1	0	0	0	0	0	0	0	0	0	5	5	0	5	7
12,	M	1942	XXX	5	2	3,	child	0	0	0	0	0	0	2	1	1	1	1	1	1	1	1	1	1	1	1	1	1	1	1	1	1	1	1	2	1,	0	0	0	0	0	0	0	2	5	5	7	5	7
120 D,	M	1931	XXX	3	2	8,	care giver	-3	-5	-3	-3	0	-14	2	1	1	2	2	2	1	1	1	1	1	1	1	1	1	1	1	2	1	1	1	1	1,	-15	-3	-20	-5	-5	-10	-58	0	0	0	0	0	0
120 T	M	1936	XXX	2	2	2	spouse	0	0	0	0	0	0	1	1	1	1	2	1	1	1	1	1	1	1	1	1	1	1	1	1	1	1	1	1	1	0	0	0	0	0	0	0	2	5	5	7	5	7
120,	M	1947	XXX	2	2	2,	spouse	0	0	0	0	-3	-3	2	1	1	1	2	1	1	1	1	1	1	1	1	1	1	1	1	1	1	1	1	1	0,	0	0	0	0	0	0	0	2	5	5	7	5	7
121 D,	M	1928	XXX	2	2	2,	children	0	0	0	0	-3	-3	1	1	1	1	1	1	1	2	1	1	1	2	1	1	1	1	1	1	1	1	1	1	1,	0	0	0	0	0	0	0	2	5	5	7	5	7
121 T	F	1941	XXX	2	2	3	spouse	0	-3	0	-3	0	-6	1	1	1	1	2	2	1	2	1	2	1	1	1	1	1	1	1	1	1	1	1	1	1	0	0	-3	0	0	0	-3	2	5	5	7	5	7
121,	F	1942	XXX	3	2	1	child	0	0	0	-3	0	-3	2	1	1	1	2	2	1	1	1	1	1	1	1	1	1	1	1	1	1	1	1	1	1,	0	0	0	0	0	0	0	2	5	5	7	5	7
122 D,	F	1940	XXX	2	3	2,	nobody	0	0	0	0	0	0	2	2	1	1	2	1	2	1	1	1	1	1	1	1	1	1	1	1	1	1	1	1	0,	0	0	-3	0	0	0	-3	2	5	5	7	5	7
122 T	F	1929	XXX	3	2	3	children	0	0	-3	-3	-3	-9	1	1	1	2	2	2	2	2	1	1	1	1	1	1	1	1	1	1	1	1	1	1	1	0	0	-3	0	0	0	-3	2	5	5	7	0	7
122,	F	1945	XXX	2	2	2 3	spouse	0	-5	0	0	-3	-8	2	1	1	1	2	1	1	1	2	2	1	2	1	1	1	1	2	1	2	1	1	2	1,	0	0	0	0	0	0	0	2	5	5	7	5	7
123 D,	M	1927	XXX	2	2	2	children	0	0	0	0	0	0	1	1	1	1	2	1	1	1	1	1	1	1	1	1	1	1	1	1	1	1	1	1	0,	0	0	0	0	0	0	0	2	5	5	7	5	7
123 T	F	1932	XXX	2	2	2	children	0	-3	0	0	0	-3	1	1	1	1	1	1	1	1	1	1	1	1	2	1	2	1	1	1	1	1	1	1	0	0	0	0	0	0	0	0	2	5	5	7	5	7
123,	M	1940	XXX	2	3	2,	spouse	0	0	0	-3	0	-3	2	1	1	1	2	1	1	1	2	1	1	1	2	1	1	1	1	1	1	1	2	2	0,	0	0	-3	-5	0	0	-8	2	5	5	7	5	7
124 D,	F	1940	XXX	3	2	1	children	0	-3	0	0	0	-3	1	1	1	1	2	1	1	1	1	1	1	1	1	1	1	1	1	2	1	1	1	1	0,	-3	0	0	0	0	0	-3	2	5	5	7	5	7
124 T	M	1940	XXX	2	2	2	spouse	0	0	0	-3	0	-3	1	1	1	1	1	1	1	1	1	1	1	1	1	1	1	1	1	1	1	1	1	1	0	0	0	0	0	0	0	0	2	5	5	7	5	7
124,	F	1936	XXX	3	1	1	child	0	-3	-3	-3	-3	-12	2	1	1	1	2	2	2	2	1	2	1	1	2	1	1	1	2	1	1	1	1	2	0,	0	0	-3	-5	0	0	-8	2	5	5	7	5	0
125 D,	F	1945	XXX	3	2	1	children	0	0	0	0	0	0	1	1	1	1	2	1	1	1	1	1	1	1	1	1	1	1	1	1	1	1	1	1	0,	0	0	0	0	0	0	0	2	5	5	7	5	7
125 T	F	1923	XXX	3	2	3	children	0	0	-3	-3	-3	-9	1	1	1	1	1	2	2	2	1	1	1	1	1	1	1	1	1	1	1	1	1	1	1	0	0	-3	0	0	0	-3	2	5	5	7	5	0
125,	M	1937	XXX	2	4	2 3	spouse	0	0	0	-3	-3	-6	1	1	1	1	2	2	1	1	1	1	1	1	1	1	1	1	1	1	1	1	1	2	1,	0	0	-3	0	0	0	-3	2	5	5	7	5	7
126 D,	F	1933	XXX	3	2	1	children	0	0	0	0	0	0	1	1	1	1	2	2	1	1	1	1	1	1	1	1	1	1	1	2	1	1	1	2	1,	-3	0	-3	0	0	0	-6	2	5	5	7	5	7
126 T	F	1930	XXX	2	2	2	spouse	0	0	-3	-3	0	-6	2	1	1	1	2	2	1	2	1	1	1	1	1	1	1	1	1	1	1	1	1	1	1	0	0	-3	0	0	0	-3	2	5	5	7	5	0
126,	M	1946	XXX	2	4	2,	spouse	0	0	0	-3	-3	-6	2	1	1	1	2	1	2	2	1	1	1	1	1	1	1	1	1	1	1	2	1	2	1,	0	0	0	0	0	0	0	2	5	5	7	5	7
127 D,	M	1935	XXX	3	3	1	nobody	0	0	-15	-3	0	1	1	1	1	2	2	2	2	1	1	1	1	1	1	1	1	1	1	1	1	1	1	1	0,	0	0	0	0	0	0	0	2	5	5	7	0	0
127 T	F	1948	XXX	2	3	2	spouse	0	0	0	0	0	0	1	1	1	1	1	1	1	1	1	2	1	1	1	1	1	1	1	1	1	1	1	1	0	0	0	0	0	0	0	0	2	5	5	7	5	7
127,	M	1944	XXX	2	3	2 3	spouse	0	0	0	0	-3	-3	2	1	1	1	1	1	1	1	1	1	1	1	1	1	1	1	1	1	1	1	1	2	0,	0	0	0	0	0	0	0	2	5	5	7	5	7
128 D,	F	1936	XXX	3	2	1	children	0	0	0	0	0	0	1	1	1	2	1	1	1	1	1	1	1	1	1	1	1	1	1	1	1	1	1	1	0,	0	0	0	0	0	0	0	2	5	5	7	5	7
128 T	F	1948	XXX	2	3	2	spouse	0	0	0	0	0	0	1	1	1	1	2	1	1	1	1	1	1	1	1	1	1	1	1	1	1	1	1	1	0	0	0	0	0	0	0	0	2	5	5	7	5	7
128,	F	1938	XXX	3	3	1	child	0	0	0	-3	-3	-6	1	1	1	1	2	2	1	2	1	2	1	1	1	1	1	1	1	1	1	1	1	1	0,	0	0	0	0	0	0	0	2	5	5	7	5	7
129 D,	M	1945	XXX	2	3	2,	children	0	-3	-3	-3	0	-9	2	1	2	2	2	2	1	1	1	1	1	1	1	1	1	1	1	1	1	1	1	1	0,	0	0	0	0	0	0	0	2	5	5	7	5	7
129 T	F	1937	XXX	2	3	2	spouse	0	0	-3	-3	0	-6	2	1	1	1	1	1	2	1	1	1	1	1	1	1	1	1	1	1	1	1	1	1	0	0	0	0	0	0	0	0	2	5	5	7	5	7
129,	M	1947	XXX	2	4	2 3	spouse	0	-3	0	0	-3	-6	1	1	1	1	2	1	1	1	1	1	1	1	2	1	1	1	1	1	1	1	1	2	0,	0	0	0	0	0	0	0	2	5	5	7	5	7
13 D,	F	1942	XXX	2	2	2,	nobody	0	0	0	0	0	0	1	1	1	1	2	1	1	1	1	1	1	1	1	1	1	1	1	1	2	1	1	2	1,	0	0	0	0	0	0	0	2	5	5	7	5	7
13 T	M	1928	XXX	2	2	2	spouse	-3	-3	-3	0	0	-9	2	1	2	1	2	2	1	1	1	1	1	1	1	1	1	1	1	1	1	1	1	1	0	0	0	0	0	0	0	0	2	5	5	0	5	0
13,	F	1946	XXX	3	3	1	spouse	0	0	-3	-3	-3	-9	2	1	1	1	2	1	2	1	1	2	1	1	1	1	1	1	1	1	1	2	2	1	0,	0	0	-3	0	0	0	-3	2	5	0	7	0	0
130 D,	F	1929	XXX	3	2	1	care giver	-3	-3	-15	-20	0	-41	2	1	2	2	2	2	2	1	1	1	1	1	1	1	1	1	2	2	1	1	1	1	0,	-3	-3	-3	-5	-5	0	-19	0	0	0	0	0	0
130 T	F	1939	XXX	2	2	2	spouse	0	0	0	-3	0	-3	1	1	1	2	2	1	2	1	1	1	1	1	1	1	1	1	1	1	1	1	1	1	0	0	0	0	0	0	0	0	2	5	5	7	5	7
130,	M	1941	XXX	2	4	2 3	spouse	0	0	0	0	-3	-3	2	1	1	1	2	2	2	1	1	2	1	2	2	1	1	1	1	1	1	1	1	2	0,	0	0	0	0	0	0	0	2	5	5	7	5	7
131 D,	F	1931	XXX	3	2	1	children	0	-3	-3	0	0	-6	2	1	1	1	2	1	1	2	1	1	1	1	1	1	1	1	1	1	1	1	1	1	0,	0	0	0	0	0	0	0	2	5	5	7	5	7
131 T	F	1938	XXX	3	2	1	spouse	0	0	-3	-3	0	-6	1	1	1	2	2	2	1	1	1	1	1	1	1	1	1	1	1	1	1	1	1	1	1	0	0	-3	0	0	0	-3	2	5	5	7	5	7
131,	M	1946	XXX	2	4	2,	spouse	0	0	0	0	-3	-3	1	1	1	1	2	1	1	1	1	1	1	1	2	1	1	1	1	1	1	1	1	2	1,	0	0	0	0	0	0	0	2	5	5	7	5	7
132 D,	F	1934	XXX	2	2	2,	children	0	0	0	0	0	0	2	1	1	1	2	2	1	1	1	1	1	1	1	1	1	1	1	1	1	1	1	2	1,	0	0	0	0	0	0	0	2	5	5	7	5	7
132 T	F	1927	XXX	3	2	3	children	0	0	-3	-3	-3	-9	1	1	1	2	2	2	2	1	1	1	1	1	1	1	1	1	1	1	1	1	1	1	1	0	0	-3	0	0	0	-3	0	5	5	7	5	0
132,	M	1937	XXX	2	2	2,	spouse	0	-3	0	-3	-3	-9	2	1	1	1	2	2	2	2	1	1	1	1	2	1	1	1	1	1	1	1	1	2	1,	0	0	0	0	0	0	0	2	5	5	7	5	7
133 D,	M	1935	XXX	3	3	6,	sister	0	0	0	0	0	0	1	1	1	1	2	1	1	1	1	1	1	1	1	1	1	1	1	1	1	1	1	1	0,	0	0	0	0	0	0	0	2	5	5	7	5	7
133 T	F	1921	XXX	3	2	4	grandchildren	-3	-3	-15	-20	-3	-44	2	1	1	2	2	2	2	2	1	1	1	1	1	2	1	1	1	1	1	1	1	1	1	-3	0	-3	-5	0	0	-11	0	0	0	0	0	0
133,	F	1938	XXX	2	2	2,	spouse	0	-3	0	-3	-3	-9	2	1	1	1	2	2	2	2	1	1	1	1	2	1	1	1	1	1	2	2	1	2	1,	0	0	0	-5	0	0	-5	2	5	5	7	5	7
134 D,	F	1942	XXX	2	2	2,	children	0	0	0	0	0	0	2	1	1	1	2	2	1	1	1	1	1	1	1	1	1	1	1	1	1	1	2	1	0,	0	0	0	0	0	0	0	2	5	5	7	5	7
134 T	F	1938	XXX	2	3	2	spouse	0	0	0	0	0	0	1	1	1	1	1	1	1	1	1	1	1	1	1	1	1	1	1	1	1	1	1	1	1	0	0	0	0	0	0	0	2	5	5	7	5	7
134,	M	1939	XXX	3	4	3,	child	0	0	0	0	-3	-3	1	1	1	1	2	1	1	1	1	2	1	1	1	1	1	1	1	1	1	1	1	1	0,	0	0	0	0	0	0	0	2	5	5	7	5	7
135 D,	M	1937	XXX	2	3	2,	children	0	-3	0	0	0	-3	1	1	1	1	2	1	1	1	1	1	1	1	1	1	1	1	1	1	1	1	1	1	0,	0	0	0	0	0	0	0	2	5	5	7	5	7
135 T	M	1936	XXX	2	2	2	spouse	0	0	0	-3	0	-3	1	1	1	1	1	1	1	2	1	1	1	1	1	1	1	1	1	1	1	1	1	1	1	0	0	0	0	0	0	0	2	5	5	7	5	7
135,	M	1939	XXX	2	2	2,	spouse	0	0	0	0	-3	-3	2	1	1	1	2	1	2	2	1	1	1	1	1	1	1	1	1	1	1	1	1	1	1,	0	0	0	0	0	0	0	2	5	5	7	5	7
[truncated: 216 more columns]
